# Supplementary material for: Design of A-D-A-Type Organic Third-Order Nonlinear Optical Materials Based on Benzodithiophene: A DFT Study
Source: Nanomaterials (Basel). 2022 Oct 21;12(20):3700. doi: 10.3390/nano12203700 (PMC9611063; doi:10.3390/nano12203700)
Supplement: Supplementary file 1 [file nanomaterials-12-03700-s001.zip]

Archive with 1 entries (1 files):
- nanomaterials-1943613-supplementary.pdf
